# Supplementary material for: An orphan protein of Fusarium graminearum modulates host immunity by mediating proteasomal degradation of TaSnRK1α
Source: Nat Commun. 2020 Sep 1;11:4382. doi: 10.1038/s41467-020-18240-y (PMC7462860; doi:10.1038/s41467-020-18240-y)
Supplement: Supplementary file 4 — Supplementary Data 1 [file 41467_2020_18240_MOESM4_ESM.xlsx]

## Sheet: Supplementary Data 1
Supplementary Data 1. GO enrichment analysis with DEGs up-regulated in osp24-infected wheat heads in comparison with wild type-inoculated samples.
GO ID	GO Name	GO Category	FDR	P-Value	Nr Test	Nr Reference	Non Annot Test	Non Annot Reference
GO:0055114	oxidation-reduction process	BIOLOGICAL_PROCESS	2.95e-07	1.18e-09	43	7566	165	93433
GO:0006096	glycolytic process	BIOLOGICAL_PROCESS	1.5e-06	1.38e-08	8	198	200	100801
GO:0006546	glycine catabolic process	BIOLOGICAL_PROCESS	0.000112	1.86e-06	3	9	205	100990
GO:0006108	malate metabolic process	BIOLOGICAL_PROCESS	0.000131	2.21e-06	4	40	204	100959
GO:0016559	peroxisome fission	BIOLOGICAL_PROCESS	0.000165	3.06e-06	3	11	205	100988
GO:0015995	chlorophyll biosynthetic process	BIOLOGICAL_PROCESS	0.000716	1.68e-05	3	21	205	100978
GO:0006003	fructose 2,6-bisphosphate metabolic process	BIOLOGICAL_PROCESS	0.0023851	6.27e-05	2	4	206	100995
GO:0006000	fructose metabolic process	BIOLOGICAL_PROCESS	0.0023851	6.27e-05	2	4	206	100995
GO:0006563	L-serine metabolic process	BIOLOGICAL_PROCESS	0.0145011	0.000518	3	72	205	100927
GO:0015979	photosynthesis	BIOLOGICAL_PROCESS	0.0318411	0.00125581	8	1001	200	99998
GO:0015986	ATP synthesis coupled proton transport	BIOLOGICAL_PROCESS	0.0383905	0.00164578	5	403	203	100596
GO:0005779	integral component of peroxisomal membrane	CELLULAR_COMPONENT	0.000499	1.11e-05	3	18	205	100981
GO:0009654	photosystem II oxygen evolving complex	CELLULAR_COMPONENT	0.0176419	0.000649	3	78	205	100921
GO:0004332	fructose-bisphosphate aldolase activity	MOLECULAR_FUNCTION	3.48e-13	1.99e-16	8	16	200	100983
GO:0051537	2 iron, 2 sulfur cluster binding	MOLECULAR_FUNCTION	7.63e-07	3.49e-09	7	102	201	100897
GO:0009496	plastoquinol--plastocyanin reductase activity	MOLECULAR_FUNCTION	1.25e-06	8.56e-09	3	0	205	100999
GO:0004375	glycine dehydrogenase (decarboxylating) activity	MOLECULAR_FUNCTION	1.25e-06	8.56e-09	3	0	205	100999
GO:0008974	phosphoribulokinase activity	MOLECULAR_FUNCTION	1.25e-06	8.56e-09	3	0	205	100999
GO:0004372	glycine hydroxymethyltransferase activity	MOLECULAR_FUNCTION	4.61e-05	7.12e-07	3	6	205	100993
GO:0016851	magnesium chelatase activity	MOLECULAR_FUNCTION	4.61e-05	7.12e-07	3	6	205	100993
GO:0004096	catalase activity	MOLECULAR_FUNCTION	0.000138	2.41e-06	3	10	205	100989
GO:0050662	coenzyme binding	MOLECULAR_FUNCTION	0.000428	8.77e-06	15	1848	193	99151
GO:0030060	L-malate dehydrogenase activity	MOLECULAR_FUNCTION	0.000499	1.11e-05	3	18	205	100981
GO:0005524	ATP binding	MOLECULAR_FUNCTION	0.000529	1.19e-05	42	10240	166	90759
GO:0005179	hormone activity	MOLECULAR_FUNCTION	0.00104774	2.52e-05	2	2	206	100997
GO:0045158	electron transporter, transferring electrons within cytochrome b6/f complex of photosystem II activity	MOLECULAR_FUNCTION	0.00228443	5.81e-05	3	33	205	100966
GO:0003873	6-phosphofructo-2-kinase activity	MOLECULAR_FUNCTION	0.0023851	6.27e-05	2	4	206	100995
GO:0042132	fructose 1,6-bisphosphate 1-phosphatase activity	MOLECULAR_FUNCTION	0.00949788	0.000323	2	11	206	100988
GO:0016987	sigma factor activity	MOLECULAR_FUNCTION	0.017339	0.000629	2	16	206	100983
GO:0004222	metalloendopeptidase activity	MOLECULAR_FUNCTION	0.0192311	0.000731	4	190	204	100809
GO:0008964	phosphoenolpyruvate carboxylase activity	MOLECULAR_FUNCTION	0.0202013	0.000779	2	18	206	100981
GO:0010277	chlorophyllide a oxygenase [overall] activity	MOLECULAR_FUNCTION	0.0202013	0.000779	2	18	206	100981
GO:0046933	proton-transporting ATP synthase activity, rotational mechanism	MOLECULAR_FUNCTION	0.0325078	0.00130068	3	100	205	100899
GO:2001070	starch binding	MOLECULAR_FUNCTION	0.034657	0.0014263	2	25	206	100974
GO:0015299	solute:proton antiporter activity	MOLECULAR_FUNCTION	0.0361748	0.00153011	3	106	205	100893
GO:0010333	terpene synthase activity	MOLECULAR_FUNCTION	0.0411835	0.00177728	4	243	204	100756
