# Supplementary material for: An orphan protein of Fusarium graminearum modulates host immunity by mediating proteasomal degradation of TaSnRK1α
Source: Nat Commun. 2020 Sep 1;11:4382. doi: 10.1038/s41467-020-18240-y (PMC7462860; doi:10.1038/s41467-020-18240-y)
Supplement: Supplementary file 5 — Supplementary Data 2 [file 41467_2020_18240_MOESM5_ESM.xlsx]

## Sheet: Supplementary Data 2
Supplementary Data 2. Identification of fungal DEGs in osp24-infected wheat heads in comparison with wild type-inoculated samples.
	logFC	logCPM	PValue	FDR	PH1_3d_1	PH1_3d_2	PH1_3d_3	osp24_3d_1	osp24_3d_2	osp24_3d_3	Type	Annotation	Length
FGSG_10506	-3.35867	3.68961	5.35e-17	2.2e-14	10.9165	41.5999	21.178	3.90066	1.85284	1.3782	Down	transporter mch4	444
FGSG_12160	-2.01999	2.24256	1.43e-20	1.34e-17	8.63982	6.61589	6.99079	2.12141	1.45981	1.99073	Down	cel1 protein precursor	247
FGSG_03909	-1.8565	0.48392	2.82e-05	0.000684423	1.05079	3.60867	1.91904	0.75276	0.393027	0.612532	Down	pectate lyase	306
FGSG_02977	-1.56921	2.48286	1.64e-10	2.17e-08	8.52306	9.02167	7.40201	3.21634	1.62825	3.67519	Down	pectate lyase	249
FGSG_06623	-1.56824	0.989237	4.41e-05	0.000991958	2.97723	2.10506	3.15271	0.547462	1.74055	0.382833	Down	hol1 protein (member of major facilitator superfamily)	557
FGSG_12081	-1.52908	1.52884	8.79e-09	7.42e-07	3.38587	4.4106	4.7976	1.30022	1.23523	1.8376	Down	uncharacterized protein ffuj_02263	139
FGSG_11163	-1.44269	3.86685	1.84e-13	4.75e-11	21.3077	22.4539	20.287	7.7329	5.22164	10.7959	Down	pectate lyase	322
FGSG_12375	-1.44112	0.234986	0.000295268	0.00460528	1.69294	1.10265	1.71343	0.479029	0.954494	0.153133	Down	het domain-containing protein	1003
FGSG_13185	-1.42985	0.685851	7.99e-06	0.000250017	1.98482	2.2053	2.3988	0.75276	1.06679	0.535966	Down	laccase precursor	677
FGSG_05613	-1.40931	0.636151	1.13e-05	0.000326038	1.98482	2.50602	1.91904	0.615894	1.01064	0.689099	Down	upf0643 protein	221
FGSG_04864	-1.39802	2.64677	1.47e-08	1.13e-06	9.39872	6.21493	10.8974	2.73731	3.03192	4.44086	Down	pectate lyase	231
FGSG_03584	-1.38301	2.80146	5.41e-12	1.09e-09	8.23118	10.425	11.5142	3.7638	3.31265	4.51743	Down	ricin b lectin	176
FGSG_10465	-1.37967	0.153048	0.00318392	0.0289253	1.2843	2.40578	0.890983	0.958058	0.16844	0.612532	Down	duf218 domain protein	288
FGSG_05471	-1.35959	2.90738	1.75e-14	5.82e-12	11.5587	10.3248	10.1435	4.99559	3.70568	3.82833	Down	aspartic proteinase opsb	467
FGSG_12119	-1.35472	5.02217	3.35e-19	2.3e-16	46.5266	46.612	47.0165	19.2296	13.026	22.8168	Down	cellulose-binding gdsl lipase acylhydrolase	298
FGSG_11234	-1.34894	1.81472	1.79e-07	9.86e-06	6.1296	3.60867	4.66053	1.98455	1.90899	1.8376	Down	alpha- -mannosyltransferase	1034
FGSG_01587	-1.3434	5.29535	2.78e-25	4.77e-22	69.6439	49.4187	49.3468	21.6247	22.1779	22.7403	Down	ankyrin repeat domain-containing protein 23	674
FGSG_06610	-1.3407	2.42813	0.000430995	0.00623126	5.83771	3.70891	12.7479	3.49007	3.53724	1.76103	Down	alkaline phosphatase	631
FGSG_03414	-1.33653	5.16561	7.21e-08	4.47e-06	45.4174	71.8727	38.2437	27.51	12.6892	21.3621	Down	dimethylglycine mitochondrial precursor	833
FGSG_00742	-1.33183	1.16309	0.000218662	0.00362465	3.09399	1.40337	4.31784	0.958058	1.23523	1.3782	Down	s-adenosylmethionine:diacylglycerol 3-amino-3-carboxypropyl transferase	828
FGSG_11178	-1.33036	-0.083482	0.00207799	0.0208691	0.875657	1.10265	1.57635	0.75276	0.280733	0.382833	Down	c6 finger domain protein	608
FGSG_03908	-1.32901	4.62757	1.63e-17	7.64e-15	33.5669	34.4828	37.9696	14.713	10.2748	17.4572	Down	pectate lyase plyb	324
FGSG_07594	-1.32711	1.90399	1.2e-08	9.55e-07	5.13719	6.41541	4.38638	2.05298	2.13357	2.0673	Down	maltose permease	534
FGSG_10565	-1.29426	0.665006	0.000671586	0.00872893	2.62697	2.00482	1.57635	1.43709	0.449173	0.689099	Down	hypothetical protein FGSG_10565 [Fusarium graminearum PH-1]	927
FGSG_11285	-1.2853	1.93128	7.55e-08	4.62e-06	4.20315	6.51565	5.48297	2.05298	2.18972	2.297	Down	uncharacterized protein lw93_9668	293
FGSG_03279	-1.28512	1.3274	2.48e-06	8.89e-05	2.62697	3.90939	3.90662	1.50552	1.45981	1.22506	Down	opt family small oligopeptide transporter	848
FGSG_08535	-1.27932	-0.11858	0.00200279	0.0204126	0.934034	1.30313	1.23367	0.684327	0.33688	0.382833	Down	transforming growth factor-beta-induced protein ig-h3	485
FGSG_13655	-1.27716	3.06605	1.96e-11	3.15e-09	10.3911	13.733	11.5828	4.65342	4.04256	6.04876	Down	triacylglycerol lipase v precursor	542
FGSG_07750	-1.23365	0.170335	0.000917303	0.0111353	1.51781	1.30313	1.37074	0.75276	0.50532	0.535966	Down	uncharacterized protein ffuj_14678	411
FGSG_04492	-1.23196	0.569515	0.000202928	0.00340773	1.86807	2.00482	1.91904	0.479029	0.898347	1.07193	Down	uncharacterized protein y057_10440	598
FGSG_04749	-1.21842	0.992341	0.000146148	0.00265803	2.21833	2.10506	3.4954	1.50552	0.954494	0.918798	Down	integral membrane protein pth11	359
FGSG_04641	-1.20473	1.63457	7.03e-07	3.18e-05	3.96965	4.71132	4.04369	1.36865	2.07743	1.99073	Down	acyl esterase	589
FGSG_04589	-1.20335	3.37074	0.000506882	0.00704162	9.39872	22.7547	12.1311	3.21634	6.51302	9.41768	Down	o-methyltransferase	298
FGSG_11037	-1.19918	3.89634	9.16e-15	3.14e-12	20.5488	24.559	17.4084	9.99118	8.59044	8.49888	Down	murein transglycosylase	238
FGSG_04752	-1.18508	1.6179	5.67e-05	0.00122542	4.49504	4.71132	3.28978	1.84768	1.12293	2.60326	Down	glycoside hydrolase family 18 protein	1068
FGSG_03498	-1.16507	1.47581	0.000379475	0.00565313	3.03561	5.01204	3.42686	0.958058	1.45981	2.67983	Down	cytochrome p450	505
FGSG_11971	-1.16226	1.85121	8.05e-05	0.00162484	5.72096	4.4106	4.2493	2.53201	2.80733	0.995365	Down	hypothetical protein FGSG_11971 [Fusarium graminearum PH-1]	92
FGSG_00895	-1.15922	-0.137235	0.00393114	0.0335271	0.934034	1.40337	1.02806	0.479029	0.50532	0.459399	Down	6-hydroxy-d-nicotine oxidase	480
FGSG_02168	-1.15587	1.30703	1.64e-05	0.000439563	3.03561	4.21011	2.81002	1.50552	1.51596	1.3782	Down	arg8-acetylornithine aminotransferase	475
FGSG_04727	-1.15091	0.490531	0.00123662	0.0139528	1.40105	1.60385	2.33026	0.684327	0.67376	1.07193	Down	beta-lactamase domain protein	343
FGSG_06993	-1.14814	4.91194	2.72e-23	3.11e-20	35.7268	43.6048	45.3716	18.6137	18.753	18.7588	Down	secreted protein	200
FGSG_03795	-1.14451	4.5796	6.12e-19	3.7e-16	35.7268	31.3754	31.3215	14.9868	12.8014	16.9978	Down	endoglucanase	382
FGSG_05809	-1.14013	1.91725	2.19e-05	0.000553236	3.50263	6.41541	5.68858	2.05298	2.18972	2.7564	Down	uncharacterized protein ffuj_09918	387
FGSG_08409	-1.13465	3.14802	2.41e-07	1.26e-05	11.2084	11.4275	13.5704	4.03753	7.6921	4.59399	Down	nicotine oxidase	508
FGSG_11486	-1.13235	0.720497	0.00208598	0.020929	1.57618	2.30554	2.53587	1.57395	0.898347	0.382833	Down	tartrate transporter	484
FGSG_08150	-1.13152	1.79746	1.01e-05	0.000301745	4.8453	3.90939	5.00321	2.87417	1.96513	1.45476	Down	lysophospholipase plb2 protein	553
FGSG_03002	-1.12181	4.49883	7.26e-16	2.67e-13	28.8383	30.4732	33.5147	12.4548	12.9699	17.3806	Down	arabinan endo- -alpha-l-arabinosidase	313
FGSG_03729	-1.11891	2.74324	1.32e-07	7.5e-06	8.52306	9.12191	9.5952	5.06402	4.66017	2.67983	Down	salicylate 1-monooxygenase	412
FGSG_03416	-1.1174	4.58814	3.41e-07	1.68e-05	30.0058	45.7098	23.988	17.245	11.117	17.5337	Down	fad dependent oxidoreductase	469
FGSG_04581	-1.11504	0.419273	0.00103868	0.0121364	1.51781	2.2053	1.43928	0.75276	0.786054	0.765665	Down	fungal specific transcription factor domain protein	113
FGSG_00295	-1.10103	3.26818	2.47e-09	2.52e-07	13.8354	14.9359	10.6233	7.18543	5.39008	5.74249	Down	uncharacterized protein ffuj_00402	155
FGSG_04591	-1.10029	3.58835	0.000896246	0.0109702	10.9165	27.9672	11.5828	4.92716	7.6921	10.7959	Down	geranylgeranyl pyrophosphate synthetase	368
FGSG_05716	-1.09576	2.2091	1.05e-06	4.31e-05	7.29714	5.21252	5.75712	3.42164	2.80733	2.37356	Down	c6 transcription factor	565
FGSG_04967	-1.0895	3.25966	1.21e-10	1.66e-08	11.9673	13.0313	13.913	4.85872	6.56916	6.81442	Down	cupin domain-containing protein	181
FGSG_03730	-1.08613	4.40089	6.05e-14	1.68e-11	26.8535	28.1677	31.0473	12.6601	16.451	11.1787	Down	cocaine esterase	586
FGSG_10994	-1.0854	2.40142	1.87e-05	0.000482051	5.42907	9.12191	7.12786	2.39514	3.3688	4.36429	Down	ankyrin repeat domain protein	266
FGSG_11208	-1.08424	5.21468	1.76e-17	7.86e-15	50.613	46.4115	54.0073	23.883	19.5952	28.0999	Down	xyloglucanase	735
FGSG_08178	-1.08401	1.244	0.000113819	0.00216571	3.26912	3.30795	2.67295	0.889625	1.74055	1.68446	Down	acetoacetate decarboxylase	246
FGSG_04678	-1.08221	1.34272	3.08e-05	0.000730957	3.38587	3.90939	2.74149	1.57395	1.62825	1.45476	Down	mannan endo- -beta-mannosidase b	369
FGSG_13802	-1.08173	0.411741	0.00181936	0.0189368	1.80969	1.30313	1.71343	0.75276	0.729907	0.842232	Down	l-amino-acid oxidase	682
FGSG_07593	-1.08101	3.41662	6.69e-08	4.17e-06	12.2592	16.1388	15.2152	7.5276	4.88476	8.26919	Down	beta-glucuronidase	612
FGSG_03555	-1.07771	0.218895	0.00630102	0.0474837	1.10917	1.30313	1.8505	0.684327	0.393027	0.995365	Down	altered inheritance of mitochondria protein 6	443
FGSG_02225	-1.07633	4.39929	3.39e-12	7.58e-10	33.9755	28.8694	22.7543	14.8499	13.4191	12.3272	Down	uncharacterized protein y057_2970	130
FGSG_12438	-1.06545	5.70852	5.21e-06	0.000172041	66.8418	90.2167	56.0634	46.4658	20.1567	35.2206	Down	cytochrome p450 oxidoreductase	398
FGSG_03533	-1.06488	0.570087	0.00117387	0.0133464	1.69294	1.90458	1.98758	0.615894	0.898347	1.1485	Down	toxin biosynthesis protein tri7-like protein	213
FGSG_03190	-1.06309	5.04264	3.82e-05	0.00087886	35.3765	62.1493	37.3528	28.2627	12.2961	23.9653	Down	ethanolamine utilization protein	138
FGSG_02149	-1.0527	1.04971	0.00483612	0.039001	2.21833	3.60867	2.3988	1.57395	0.50532	1.91416	Down	dicarboxylate carrier protein	271
FGSG_10713	-1.05243	2.9691	8.47e-07	3.63e-05	9.22359	12.0289	10.4862	5.33775	3.59339	6.43159	Down	lipase 2	557
FGSG_03450	-1.04914	1.44614	9.55e-05	0.00186485	3.21074	4.31036	3.28978	1.84768	1.23523	2.14386	Down	uncharacterized protein y057_11498	434
FGSG_09124	-1.04914	2.38383	1.52e-07	8.46e-06	6.47986	6.91662	7.40201	3.83223	2.75119	3.52206	Down	nadph-dependent beta-ketoacyl reductase	311
FGSG_03467	-1.04255	7.36292	1.8e-24	2.64e-21	231.407	193.665	239.263	111.545	102.019	109.26	Down	extracellular elastinolytic metalloproteinase precursor	631
FGSG_04736	-1.04197	4.82619	3.25e-07	1.64e-05	32.2242	52.5262	30.7732	21.6932	13.8682	20.4433	Down	choline monooxygenase	389
FGSG_03604	-1.03771	1.54943	5.61e-05	0.00121514	3.21074	4.21011	4.11223	2.05298	2.18972	1.22506	Down	gentisate -dioxygenase	326
FGSG_10025	-1.02914	4.97506	2.17e-10	2.83e-08	39.9883	51.3233	35.8449	17.6556	18.5846	26.0326	Down	oxidoreductase	294
FGSG_02289	-1.02698	1.48664	0.000195564	0.00331653	2.74373	4.81156	3.63247	1.43709	2.18972	1.68446	Down	altered inheritance of mitochondria protein 6	381
FGSG_11235	-1.02411	3.15303	1.49e-07	8.33e-06	14.3608	9.8236	10.8974	6.70641	5.0532	5.66592	Down	nacht domain-containing protein	1079
FGSG_11190	-1.02027	4.32388	4.88e-18	2.64e-15	26.2113	26.4636	27.6205	13.6865	12.6892	13.246	Down	guanyl-specific ribonuclease f1	132
FGSG_08022	-1.01933	4.03926	3.25e-10	3.98e-08	18.2137	23.2559	24.6734	11.2914	12.3523	8.72858	Down	bacterial leucyl aminopeptidase	377
FGSG_07552	-1.01902	1.9864	1.95e-06	7.29e-05	5.72096	4.9118	4.7976	2.39514	2.63889	2.60326	Down	uncharacterized protein lw93_7870	828
FGSG_03762	-1.00976	4.39293	1.51e-08	1.14e-06	22.2417	36.5879	26.1127	12.6601	12.9699	16.3852	Down	dna repair exonuclease sia1	432
FGSG_01827	-1.00844	1.31951	0.000114513	0.00217491	3.3275	3.30795	2.9471	1.16336	1.74055	1.8376	Down	uncharacterized protein lw93_12026	936
FGSG_04789,FGSG_04790	-1.00792	0.644796	0.00360767	0.0313395	1.34267	2.90698	1.8505	0.75276	0.954494	1.22506	Down	udpglucose 4-epimerase	572
FGSG_03530	-1.00692	2.6141	3.99e-05	0.000905816	7.18039	11.227	6.37396	4.24283	3.25651	4.74712	Down	rhamnogalacturonan acetylesterase rhgt	381
FGSG_10252	1.00232	3.12206	3.08e-05	0.000730957	5.25394	5.51324	6.23688	16.287	8.87118	8.95828	Up	conidiation protein 6	84
FGSG_03900	1.00341	2.68315	0.000633626	0.0083302	4.49504	4.71132	3.35832	12.2495	4.99705	7.96292	Up	uncharacterized protein ffuj_09337	117
FGSG_08157	1.01349	1.18106	0.000241149	0.00390928	1.57618	1.60385	1.02806	2.87417	2.69504	2.90953	Up	l-psp endoribonuclease family protein	142
FGSG_10420	1.02096	6.83785	2.25e-14	7.25e-12	78.5173	79.09	68.5372	186.479	124.14	148.309	Up	uncharacterized protein lw93_12362	182
FGSG_08075	1.02457	4.88811	0.000297517	0.00463334	11.7922	28.5686	18.0253	42.9073	51.3742	23.7356	Up	peptidase m12	348
FGSG_10872	1.02735	2.76112	5.09e-07	2.38e-05	4.8453	4.71132	3.4954	9.64901	7.24292	9.80052	Up	uncharacterized protein ffuj_08327	102
FGSG_09372	1.02912	1.33749	0.00137456	0.0152312	1.45943	1.70409	1.57635	3.7638	1.85284	4.13459	Up	nitrogen metabolic regulation protein nmr	311
FGSG_04972	1.02943	5.96802	1.76e-12	4.2e-10	46.7601	36.5879	39.4089	100.049	64.5687	86.7499	Up	ferritin ribonucleotide reductase-like protein	300
FGSG_14015	1.03054	7.67635	6.44e-28	1.33e-24	124.694	146.552	131.934	269.009	285.281	268.366	Up	tam domain methyltransferase	351
FGSG_02024	1.03366	3.59943	5.96e-05	0.00127094	7.06363	7.31758	8.90983	19.7086	19.3145	8.57545	Up	uncharacterized protein ffuj_13751	216
FGSG_10498	1.03477	5.8913	1.22e-22	1.26e-19	42.4402	37.7908	35.9135	88.4151	77.3701	72.5085	Up	uncharacterized protein y057_14945	654
FGSG_03680	1.04261	0.890553	0.000987989	0.0116992	1.16754	1.20289	0.95952	2.94261	2.13357	1.76103	Up	aquaporin rerated other eukaryote	286
FGSG_09469	1.04457	8.01848	3.79e-11	5.74e-09	183.129	160.686	163.53	459.663	266.921	320.354	Up	uncharacterized protein lw94_10675	436
FGSG_03888	1.04574	2.36576	7.18e-05	0.00148473	4.0864	3.70891	1.98758	6.43267	5.50238	8.34575	Up	ornithine aminotransferase	472
FGSG_08914	1.04615	4.58166	3.66e-19	2.36e-16	16.404	16.0385	13.9816	33.053	32.1159	30.6266	Up	dna polymerase eta subunit	684
FGSG_13381	1.05902	0.835997	0.000537624	0.00730119	1.2843	1.10265	0.753909	2.39514	2.07743	2.14386	Up	cyclin-like f-box	485
FGSG_04971	1.06715	4.42673	1.09e-11	1.97e-09	15.0029	14.0337	12.1996	34.7638	23.1324	28.7124	Up	uncharacterized protein lw93_5277	110
FGSG_13478	1.07785	0.116112	0.0050817	0.0403323	0.758903	0.400963	0.548297	1.16336	1.57211	0.995365	Up	probable transposable element	324
FGSG_11226	1.09064	1.7063	0.00262341	0.0249863	2.33509	2.2053	1.37074	6.63797	3.70568	2.22043	Up	aromatic peroxygenase	443
FGSG_03720	1.09668	3.80048	3.71e-10	4.5e-08	8.40631	9.42264	8.49861	23.404	15.0473	17.7634	Up	uncharacterized protein lw93_3749	120
FGSG_11211	1.10047	1.10781	0.000116482	0.00220012	1.40105	1.20289	1.16513	3.1479	2.18972	2.90953	Up	short chain alcohol dehydrogenase	274
FGSG_03014	1.10788	4.45436	2.49e-12	5.74e-10	15.0029	15.0361	11.3086	27.3047	25.7152	36.1394	Up	hexokinase	453
FGSG_10480	1.1154	2.5841	1.11e-08	9.08e-07	3.44425	3.80915	3.76954	8.69095	8.36586	6.66129	Up	duf1264 domain protein	235
FGSG_07713	1.13386	5.56212	1.27e-23	1.64e-20	31.8739	25.0602	30.9103	72.1281	61.7614	59.875	Up	uncharacterized protein ffuj_10800	262
FGSG_03513	1.13403	3.04569	5.18e-05	0.00112764	5.83771	5.21252	4.11223	16.4923	6.96219	9.95365	Up	alcohol dehydrogenase bli-4	341
FGSG_08058	1.14723	2.15585	9.13e-07	3.88e-05	3.3275	1.80433	2.60441	6.98014	5.33394	5.35966	Up	5-methylcytosine g t mismatch-specific dna glycosylase	293
FGSG_02432	1.14756	4.59253	5.91e-12	1.16e-09	17.338	11.0265	15.7635	39.4172	31.4421	27.7937	Up	s- glutathione dehydrogenase alcohol dehydrogenase	439
FGSG_08980	1.14818	5.49517	2.53e-17	1.09e-14	32.9831	23.2559	27.0036	72.2649	54.1254	59.1859	Up	alcohol dehydrogenase (nadp+)	360
FGSG_08852	1.16139	6.43715	2.51e-12	5.74e-10	66.9586	42.2014	50.5804	137.071	91.2945	130.087	Up	deoxyribodipyrimidine photo-lyase	697
FGSG_02792	1.19748	5.72594	1.15e-28	2.95e-25	31.9323	30.5734	33.3091	84.6513	70.8571	64.469	Up	gluconate 5-dehydrogenase	300
FGSG_08652	1.20024	1.6368	1.19e-05	0.000341715	2.33509	1.00241	1.78197	4.99559	3.48109	3.82833	Up	short chain dehydrogenase	272
FGSG_12609	1.21515	3.52977	1.42e-11	2.39e-09	6.94688	6.31517	7.12786	19.7086	12.8576	15.0836	Up	conserved serine-rich protein	120
FGSG_05695	1.21669	6.24234	4e-18	2.29e-15	53.1232	37.1893	45.4401	121.468	84.9499	110.332	Up	catalase	576
FGSG_14035	1.25557	5.09494	5.03e-15	1.79e-12	21.3077	19.6472	19.0533	63.1634	39.5273	40.81	Up	uncharacterized protein ffuj_03418	98
FGSG_09059	1.29526	2.26863	1.22e-06	4.93e-05	3.44425	1.90458	2.53587	7.80133	4.54788	7.58009	Up	flavin-containing amine oxidasedehydrogenase	579
FGSG_07571	1.32312	3.45181	5.43e-16	2.07e-13	5.31232	6.51565	6.6481	17.245	13.4752	15.3133	Up	seed maturation protein pm25	124
FGSG_08456	1.33103	3.29008	5.16e-09	4.74e-07	6.1296	4.61108	5.48297	17.6556	9.2642	14.3945	Up	vivid pas protein vvd	197
FGSG_11565	1.40916	1.17458	3.13e-05	0.000740619	0.934034	0.902167	1.50782	2.53201	4.211	2.14386	Up	alkanesulfonate monooxygenase	519
FGSG_03067	1.4107	1.52662	5.63e-07	2.6e-05	2.0432	1.00241	1.23367	4.1744	3.08807	4.67056	Up	lignostilbene alphabeta-dioxygenase i	744
FGSG_00160	1.41413	3.18728	1.52e-13	4.11e-11	5.3707	4.51084	4.59199	15.3289	10.1064	13.5523	Up	hypothetical protein FGSG_00160 [Fusarium graminearum PH-1]	131
FGSG_05805	1.41593	3.84761	2.07e-07	1.12e-05	12.1424	6.11469	4.52345	19.7086	24.7607	16.8446	Up	cyanide hydratase	355
FGSG_12349	1.43229	0.41587	0.000455931	0.00645578	0.758903	0.501204	0.616834	2.18985	0.8422	2.297	Up	uncharacterized protein lw93_470	208
FGSG_03046	1.45747	2.46317	0.0032724	0.0294176	2.74373	4.21011	1.50782	10.128	11.0048	1.8376	Up	uncharacterized protein y057_2145	181
FGSG_03916	1.5052	2.54009	3.62e-06	0.00012287	3.44425	1.70409	3.42686	12.9338	6.17614	5.74249	Up	protein rds1	466
FGSG_12563	1.52855	2.34078	2.09e-07	1.13e-05	2.91886	2.30554	2.12465	5.54305	10.4994	5.20652	Up	related to oxidoreductase	550
FGSG_03064	1.56063	4.01671	4.19e-20	3.32e-17	9.86574	6.91662	7.1964	28.5364	19.3145	23.7356	Up	hsp30 heat shock protein yro1p	332
FGSG_02171	1.56088	3.55583	3.41e-14	1.06e-11	7.18039	4.31036	5.75712	21.6247	13.2506	16.9212	Up	uncharacterized protein lw93_9926	197
FGSG_10926	1.59582	4.14188	1.5e-17	7.36e-15	10.9749	6.51565	8.15592	31.4106	20.2128	27.028	Up	dna-binding protein	313
FGSG_03186	1.60346	2.84786	1.24e-11	2.16e-09	4.49504	2.2053	3.42686	12.2495	7.97283	11.485	Up	oxidoreductase dlte	261
FGSG_02986	1.66931	2.61751	3.55e-09	3.44e-07	3.67776	1.40337	3.15271	12.1126	7.13063	7.80979	Up	uncharacterized protein ffuj_11854	548
FGSG_02865	1.90237	1.18637	1.3e-08	1.03e-06	1.34267	0.400963	0.753909	3.9691	2.35816	3.75176	Up	mfs dha1 multidrug resistance protein	584
FGSG_11566	1.94798	0.498336	7.79e-07	3.42e-05	0.350263	0.400963	0.753909	2.05298	2.47045	1.30163	Up	zinc-binding dehydrogenase	430
FGSG_14016	4.85508	7.98295	0	0	15.8202	16.8405	17.9567	424.283	508.914	531.142	Up	uncharacterized protein lw93_6402	628
FGSG_14017	9.40566	1.65097	6.45e-79	2.21e-75	0	0	0	5.81678	5.50238	6.20189	Up	major facilitator superfamily transporter	181
