# Supplementary material for: An orphan protein of Fusarium graminearum modulates host immunity by mediating proteasomal degradation of TaSnRK1α
Source: Nat Commun. 2020 Sep 1;11:4382. doi: 10.1038/s41467-020-18240-y (PMC7462860; doi:10.1038/s41467-020-18240-y)
Supplement: Supplementary file 6 — Supplementary Data 3 [file 41467_2020_18240_MOESM6_ESM.xlsx]

## Sheet: Supplementary Data 3
Supplementary Data 3. Primers used to generate osp deletion mutants.
Gene locus number	Primer 1F	Primer 2R	Primer 3F	Primer 4R	Primer 5F	Primer 6R	Primer 7F	Primer 8R
FGSG_00770(OSP1)	CTATCTTGTGCGTCCCTGGC	TTGACCTCCACTAGCTCCAGCCAAGCCGACGGCCTCGTGAATCTCAA	GAATAGAGTAGATGCCGACCGCGGGTTACACGAGCGGGTGAGTTAGC	CCCTTCGAGGAAATAACGCC	GGTTGAAAGGCGACAGAGGA	AAAGGGGCCTGCGATTGTAT	CTTGGACGAAGAAAATGGCG	TTTGGAAATCCCATAGCCCA
FGSG_01218(OSP2)	TTACCCTGTAGCCCTCGCAA	TTGACCTCCACTAGCTCCAGCCAAGCCAAGTGGGCAATCAGCAGCA	GAATAGAGTAGATGCCGACCGCGGGTTGAAACTGTGACACCCCTCGC	CAAAGCCCTGGTGAACATGC	TTTCTCCTGGCTATCGGGGT	CATGATGATGCCTCCGTTCA	TCGGATCATGTCTGAACCCC	GAACTTTCGGCAAGGAACCC
FGSG_02021(OSP3)	TTTTAGGGAAGCGCCACAAG	TTGACCTCCACTAGCTCCAGCCAAGCCTCCATCCATCTGCTTACCCC	GAATAGAGTAGATGCCGACCGCGGGTTACTTGAACGTCCTCAGGGCA	AGTCGCTTTGAGCCGTATCG	CTTATTCCGATCATTGGGCG	GCTTACGAGCAGAGGATGGC	CAGCTGTGGGCCTGTCAGAT	GCTTCTTAGCGGTGGCCTTT
FGSG_02914(OSP4)	GTGTCGATCAGATCCCTCGG	TTGACCTCCACTAGCTCCAGCCAAGCCTGTTGGCTGGATGAGTGGTC	GAATAGAGTAGATGCCGACCGCGGGTTACCCAGACTGGATGGAAGGG	CGACAAAGAGTATTCCGCCG	TTTGGCGAGGGATGCAGTAT	CTCCACCACCAATTCCCAAA	CGACTTTGCTTGGGCAATCT	TTGGCCACACATGGGTTTCT
FGSG_02957(OSP5)	GCACAAGGCAGGATGGAAAGTGC	TTGACCTCCACTAGCTCCAGCCAAGCCCAGGGTACCATCTAGCCTCATTGC	GAATAGAGTAGATGCCGACCGCGGGTTCTTGATTTCCCCATGCGTTCTCC	AACGCAGTTGTCACGATTTGGTTC	TTACTCACTCTATCGTTAGACCCG	CCTCTGATCGCTGCCAATAAATCC	AACTTACGGAGCAGGTACCTC	CCAGAAGGCTGATGACTTTCACC
FGSG_03196(OSP6)	CGCGCAGAACAACAACTGAC	TTGACCTCCACTAGCTCCAGCCAAGCCACTCACGGGAGATCATGCAA	GAATAGAGTAGATGCCGACCGCGGGTTGATTGCTTTCATCGTGCCCT	GATCATAGTGAGTCGCCACGG	ATTCCGCTACTGCAAGGTGC	CGAAGGGCTACATACCAAGGC	GTGTCAGAATGCCTTCCCGT	GCTCCCAACTGCAAGTGAGC
FGSG_04687(OSP7)	CGTAGAATTGGGCAGGGAAA	TTGACCTCCACTAGCTCCAGCCAAGCCGGCTTTTTAAACGGGCAACC	GAATAGAGTAGATGCCGACCGCGGGTTCACCACCTCAAAGGCAGAGG	GATCTGAACGGCTTTGCTGG	CAAACGAGTTTAGCGGTGCT	TGACAGATGGGTCCTCGCTC	ACAAATGCAGAGGGTGCTGC	AAGAAGCCGCTGCTGATGAC
FGSG_04766(OSP8)	GGAGTCTTGGTGGCTTTCAAAATTAC	TTGACCTCCACTAGCTCCAGCCAAGCCCGAATCGATGAGACGAGTCGTATTTA	GAATAGAGTAGATGCCGACCGCGGGTTTGGCCTTGGTACTCGTGCTA	ATGACGATCGGGCTTTTCAG	GCGGATGAGGAATACCGATG	ACGGGTGAGACAAAGCACCT	TCCGCCTCACTAGGCTGAAC	TCATCTCGAGCCATGGAAGG
FGSG_05241(OSP9)	AGGACAAGATGCCCGGAAAA	TTGACCTCCACTAGCTCCAGCCAAGCCAGAGAGGCTAAGAGGTCGTGG	GAATAGAGTAGATGCCGACCGCGGGTTTGCTGGCATATTCGAAGGAA	GCGGAAGTAACAATGAGGCG	CAAGCAAAGGTGAGCAATAATAA	GTAGAGAAAGAGTTGGCGAGAAG	AAACTCTTTTATGATTCACCGA	TAGACTTGGGGCGGAACAGA
FGSG_06650(OSP10)	GCCGCTTTTGAGAGTCCAAG	TTGACCTCCACTAGCTCCAGCCAAGCCCCTGGTAAACCCTATGCAGGC	GAATAGAGTAGATGCCGACCGCGGGTTGCCGAGGCCTAAGCACTCTA	CCGACAATCTGGCCATCAA	AATTTAGCCGCTGCTGACGA	GCCGTGTTTTACCTGGCTCA	TTCACACGATCAAACGCGAC	ATGACCTGCCTCTGTTTGCC
FGSG_06780(OSP11)	CCGTGTGCTCTCTTCGTTCC	TTGACCTCCACTAGCTCCAGCCAAGCCTGGCTATAAGACTGCCCCAAAG	GAATAGAGTAGATGCCGACCGCGGGTTTGCATCACACTACACATGGGG	GCTCAAGAGTGGCGGTTTGT	CGCCTGCTCCTACTGGAATG	AGCAACTCCTGCCACAACGA	CGCCACTAACGAAAGAATTGGA	GGCTTGCCAAGTTTTCGATG
FGSG_07221(OSP12)	CCGTGAGCCTGTCCCACTTA	TTGACCTCCACTAGCTCCAGCCAAGCCCCACCCTCCAAAAGGGTATCTA	GAATAGAGTAGATGCCGACCGCGGGTTATTGAATGTGCAGCGAGGCT	TAGGTTAAGGCGTGCATGGG	CCCATGAACCCGAACTGGTA	ACACCATCCACCCATCGTCT	TTTAAGGGAGCACCTTCCCC	TCCACCGTAACCATTCCTGC
FGSG_07403(OSP13)	GTCGAGTTGCAGTAGAACCGGAA	TTGACCTCCACTAGCTCCAGCCAAGCCCCTCTAATCTAAGCACGAGCACC	GAATAGAGTAGATGCCGACCGCGGGTTCCGCCACACTTTAAGACTCCACG	GAGGCTTAGATCGTCTTGATCGTCG	CGATGACACATGTCGACGAGGAG	GGCCACTAATATCACATGTGGCTG	CAGCAGAGTGCTTAGTGAGGGA	CGCTGTGCTAGATACATGCGGTG
FGSG_07670(OSP14)	AGTCCACTGCCGAGTACCGA	TTGACCTCCACTAGCTCCAGCCAAGCCAAACAGGGAGTCAAAGGGGC	GAATAGAGTAGATGCCGACCGCGGGTTTTTTGCGAAAGATGTGGGTG	AGCCCCGCCCATAATTAAAC	TTCAGCTGCGATACGAACGA	TTGGACGAAACCACACCCTC	AGAACACCAGCTGGGTCGAG	CGCGACAACAGCAGAATACG
FGSG_07972(OSP15)	TGGCAAATGTTGAGGGTCG	TTGACCTCCACTAGCTCCAGCCAAGCCCTTTGCAACAAGGGCTTGAA	GAATAGAGTAGATGCCGACCGCGGGTTCATATCCCCGTCGTCTTCCC	AGGTGCGAAACGTCTCCAAA	TCGTCCCCGATAAACCAATC	TTCCCAAACGGCTTCATGTC	CCCGCTTAACAACCTTGGCT	CCATGCTTTAATCGACCACCC
FGSG_08210(OSP16)	TTCCATTGCCAGGCTTTTG	TTGACCTCCACTAGCTCCAGCCAAGCCGCATTTCAGGAGATACTTGGAAAC	GAATAGAGTAGATGCCGACCGCGGGTTAGTGAGCAACGGCGTGTTTT	AAATCGCGCAGGTGTAGGAA	GGTTCTCCTCAGCTCTGCCA	GCGATCGTAGGTCTTGTCGG	TTGAAAAGGGCAGGCAAGAA	CTACAACGGGCTTCCATCCA
FGSG_08332(OSP17)	AAACTATGCTCAGGAGCAGCAC	TTGACCTCCACTAGCTCCAGCCAAGCCGCAGATTTCCAGAGAGAAGGGAGC	GAATAGAGTAGATGCCGACCGCGGGTTCTATCCCCTCCACGCATCTGAAC	CGGAGCACTTGGGTTTACATC	CGACAGTCATCATTACCAAGCC	CGGGAAGGAAATATGACTGGCT	GTTACGACGACTACTGGAAGGG	GCCGCTCGAGGTTGGTTCTTAGA
FGSG_08512(OSP18)	AGGCGTGTCTCGCAGAAGTC	TTGACCTCCACTAGCTCCAGCCAAGCCCCTCCCTCACAGTTGTGGCT	GAATAGAGTAGATGCCGACCGCGGGTTCCCTTGAGTGTTGCAGTCCC	TCGTAACGTCAGGTGCCTCC	TCATGGGAATTCTGGCCATC	CGAGGCGGTGAAATTACTCG	ACGTTCGGGGCTCTTTTGTT	TATCTCCAAATCGGGGGCTT
FGSG_08908(OSP19)	GGGCGGCAAAGTATGGAGTAG	TTGACCTCCACTAGCTCCAGCCAAGCCGAGGTTTGACATAGAAGAGGGGAAC	GAATAGAGTAGATGCCGACCGCGGGTTTTCCAGTGGGCTTCTTGAGC	CAGCTTGGTTTCAGACGTGC	GGTCGCTCCGTCGACTATGT	GTGACACGTTACCCCAAGCC	GTCATGCATCCGTCGAACAA	GGAACCCTTACAACCCTGGC
FGSG_10079(OSP20)	TCCTATCCCCACGATCACAAGT	TTGACCTCCACTAGCTCCAGCCAAGCCAAAGCAAACTTCGCACCAGC	GAATAGAGTAGATGCCGACCGCGGGTTGCATCACCCGTCATCCAATC	GATGGGTGCAGCATACCGAT	GGACTCAACCCAATGTCCCA	TCAACCAAACGCCGGTATTC	GTAAATGGACGCAGCCCAAG	CGGTGTCACGCTTACCCTCT
FGSG_10112(OSP21)	TTCCATTTGACCACCCATCC	TTGACCTCCACTAGCTCCAGCCAAGCCGGATTGCACCTCGAACCAAA	GAATAGAGTAGATGCCGACCGCGGGTTTCCTACCGAGCTGTACCCCA	AGCGTTTGGGCAATGAGAGA	TGATTTTCCCGACAGCTTCC	TATGGAGTTGCATCCCCGAG	ATGGCTTTGATGTCGCCTGT	GGGAACACTGTTGGTGGCTC
FGSG_11077(OSP22)	CAGGCTGTATTCTAGGAC	TTGACCTCCACTAGCTCCAGCCAAGCCCATTACATCATTGAAGAATC	GAATAGAGTAGATGCCGACCGCGGGTTCATCCAAGACGGTTCTG	TGAAGGTTGAGGCGCTGAG	CACGAATATGGTTGGTCAC	TCTTGTGGAGTCCAAGGTTC	GAGTAGTCGCCGAGTCAT	CATGATGAAGGTGGTAGGTC
FGSG_11418(OSP23)	GGGGCTGTGCTTATGCTTTG	TTGACCTCCACTAGCTCCAGCCAAGCCAACAAATGTTGTCTCGGCCC	GAATAGAGTAGATGCCGACCGCGGGTTTGGCGGTAAAACCACCGTAG	GACGCCCTGCGAAGTATCAC	CAACCGCTCTCGCTATTTCC	TTGTCAACAAACGTGCCACC	TGCAAGAAGAGCCCACCATT	CCATCGCCTGTGTCATCCTA
FGSG_11564(OSP24)	GTGCGGCACTGAGGAAAAGT	TTGACCTCCACTAGCTCCAGCCAAGCCTGGCCTCCAACAATCGTACA	GAATAGAGTAGATGCCGACCGCGGGTTATTAGACCGGCCAGACCTTG	AAGCCAGGGCAAGATGCAC	GCGCCATCCACTGAGAGTTC	TTTCCTCGCGTGTTGACCTT	TGCGACAAGAAAGACCTGGA	GTGTTTGGGGAGACCCTTGA
FGSG_11647(OSP25)	GAACCCATGGTTGGTTGTCAG	TTGACCTCCACTAGCTCCAGCCAAGCCGAGGAACTTGTCGGATGGTTTCTA	GAATAGAGTAGATGCCGACCGCGGGTTCGAACCCGCTTCTGGTTCTA	GTGCATCAGCAAATGGGACA	TCACTCTCGCCCTACCAACC	AGAGAGGGCCAAAACCGTTC	TGGATAGCTACTTGCACCCCA	CTCAAACCCCAGGAAGAGCA
FGSG_11769(OSP26)	CACAGGTCAGAACCCTTGAGATT	TTGACCTCCACTAGCTCCAGCCAAGCCCTTTTGCTGCGTGTAGCGAAAAA	GAATAGAGTAGATGCCGACCGCGGGTTCTTCCCAGGACCGCCCAATAACA	GCATAAGGCCGGAGACCAACGTA	GAGAAGGCTTGTAACGAGGTCGT	TGTGGTTTCGGTAATCTGTGTGG	AAGGGTTGCTGTCTGAGGTCATC	GGTGGTTGTTTTTGCCTTTGAGT
FGSG_11910(OSP27)	TCTATTTTCCTGTGACACCCTGG	TTGACCTCCACTAGCTCCAGCCAAGCCCCGATTAACTCAATTCTTTCCGT	GAATAGAGTAGATGCCGACCGCGGGTTACCTCGAGTTTTGATCATTCTCG	AGCTGTCTGCATGTGTCTTTCCC	AGCAAGGACAATAGAAGGGGAGA	AGAGCCGAAGCTGAGCAAAGACT	ATAGAGAGAGGAGTGAAGGAAGA	TTGAGCCGTCGGGGATTGGTTAT
FGSG_12020(OSP28)	GTGTCCGCGGTAACCGATAG	TTGACCTCCACTAGCTCCAGCCAAGCCCTGCAAAGTCGAGATGCTGC	GAATAGAGTAGATGCCGACCGCGGGTTCGATCAGCGAAAAAGCCATC	GACTAATTGGCTTGCGCGAT	GCATGGTCCCATTGTCCTTG	TGTAGGGCTCTTAGTGGCCG	ACTTCAAGGTTCGATGGGGG	CATTCCTGCATTGCTACACCA
FGSG_12045(OSP29)	GGTATCACGTAGTAAGTCTGAAA	TTGACCTCCACTAGCTCCAGCCAAGCCCGTGAGGTGGTGTATTGCCAC	GAATAGAGTAGATGCCGACCGCGGGTTGTTAGTAGGTCAAGTGTATTGTA	CTTGTCCTTTTGCAGTGTTAATG	GCATGAGAAGACATCTGCTGCGC	CTTTCTGTCCATCATCACAGTAC	GCATCACCATGCACAGCATTTC	CATATGTGTGACTATAGCTGTGC
FGSG_12146(OSP30)	GAGGCAGTTCTGGATAAGTTATGG	TTGACCTCCACTAGCTCCAGCCAAGCCAATGATGACAGCGTTGCACTAC	GAATAGAGTAGATGCCGACCGCGGGTTGTGGTGTGCATATGTTACAGATCTGTC	CCTGTCTTTGCCTTGACTGCTA	GCGTTGGTTTCCTGCTTACA	GCATTCCACGAGTGTCTTGTCT	CAACTCAGACCGACATTACGC	CATGATGACGGATGGATGGT
FGSG_12249(OSP31)	TCACATGCTGTGGGGTAACG	TTGACCTCCACTAGCTCCAGCCAAGCCTGCAGTCGGTGCGAGTGTAA	GAATAGAGTAGATGCCGACCGCGGGTTCATGCCCGGTCAGATTTCAT	GGCCGCAGATTAAACAAACG	AGTGCCTTTCTCCCTTGCGT	TTTCGATTGGGCTTGAGCAT	TGGGAAACACCAAACGGAAC	AAAACGAGCACCGACGAGAA
FGSG_12259(OSP32)	TTCGAGAGGTAGGCGATGTGAT	TTGACCTCCACTAGCTCCAGCCAAGCCCCACCTTGCACCTTTTGAGG	GAATAGAGTAGATGCCGACCGCGGGTTCACTTCTCTTACACGTTCGCGTC	TGTCACGTGCAGTAGCCACA	GAAACTCCGCTGAACCATCG	ATGCTCAGGCTCTGTCTGCC	ACGCTCCAGCAAGACTGAGG	TGAAGTTGTTTAAGCGGGCG
FGSG_12722(OSP33)	TGAGGAGCAAATCAGAAACCG	TTGACCTCCACTAGCTCCAGCCAAGCCAAAGAGATCTTCCGGGTGGC	GAATAGAGTAGATGCCGACCGCGGGTTACGGTTGTATGCCGTCCGTA	GCCCGCAACTGAGGAGGTAA	CTGCACACGATCCCCTGTTT	GCGCCTGAGTCTACCCATTG	GCGGCCACTAACACTAACGG	GTGGAGGGTTGCTGATGCTT
FGSG_12805(OSP34)	CAATGCCAACCTGTCTAACGAACT	TTGACCTCCACTAGCTCCAGCCAAGCCGCCGAGGAACAGGTACTGTGCTA	GAATAGAGTAGATGCCGACCGCGGGTTGTCCGCTCTCCAACCCATAG	TCTTCCTACCGTCCGACCAG	CCTTCTCGCTCCTTCCTCTG	CATCCAGCCATTTATTCCCA	TGTTTTCGTTTCCAATGCCC	GCATTATTGCGCTTCCCATT
FGSG_12822(OSP35)	ATTCAACGGGTGGAAGTTCG	TTGACCTCCACTAGCTCCAGCCAAGCCAAGGATCCGTGCTTTACATTGC	GAATAGAGTAGATGCCGACCGCGGGTTGCGAGGAATCCATGGTGTGT	GGTTCGCGATCATGCCAATA	AACTGTGGCTGCTGCCCTTA	TCAACTTGGCCTGCATCAGA	TCACGATAGATGCTGTTGTCCA	TGCGTCAACATACTCCTGCG
FGSG_12932(OSP36)	TCCTTTCGAGACAAAACGCC	TTGACCTCCACTAGCTCCAGCCAAGCCTGAAACGACGTAATTGAGGCAA	GAATAGAGTAGATGCCGACCGCGGGTTTCCTCCCGTCTTGTTCCCTT	GACGGCCCCATCTGTTGTAG	GTCGCACTCAGCGTCAAAGG	TACTGTTGCTCTCCCGTGCG	GCTATTTTGGACGTGAGCGG	TGCCTTGGAGATCGTCGAGT
FGSG_12981(OSP37)	TGGCTTCTTTCTGCCTCGTT	TTGACCTCCACTAGCTCCAGCCAAGCCCATGCTATTCCCGTCCCAAA	GAATAGAGTAGATGCCGACCGCGGGTTCTTAGGTCCTGTCGCCATCG	ATGCGGCAGTCTATTGGTGC	TGGCTCATATTCACTCCCTCTTG	TGCAACACATTGCGCAGTAA	GTTGTCTCGGTTGTAGGCGG	CACTACTAGGACATCACTGTCAGGC
FGSG_13021(OSP38)	GATGCGGGGGATTGGATACT	TTGACCTCCACTAGCTCCAGCCAAGCCCGCTTCTTTGACCTCGCATT	GAATAGAGTAGATGCCGACCGCGGGTTCAGGTCTTGTTTCCCCTCCC	GGCCAAAAGACACCTCCAGA	GGGATTGTGCTTTGGTGCC	ACTATCGAACGTGGCTGGCT	GAAACTAGGGGCGTGTGACG	CCCAATGATAATGATGGTGGGA
FGSG_13067(OSP39)	TTCACTAACACGAACCCGCC	TTGACCTCCACTAGCTCCAGCCAAGCCCGACCACTTTTCGATTTGCG	GAATAGAGTAGATGCCGACCGCGGGTTCTTTCCTTTCCCTCCCGAAC	CTGTTGCAAGCTCTGAGCGA	ACCATCATCTTTCTTTCTGGGTCTC	TTTGGTCGGTATTCGATGGC	GGTCTGTCTGGCGCTTCCTA	GACTATGCCATCGAGTGCGA
FGSG_13115(OSP40)	CACAACATAGCCCCATGGAAA	TTGACCTCCACTAGCTCCAGCCAAGCCGCGCCTAGTTGGATAGCCCT	GAATAGAGTAGATGCCGACCGCGGGTTGAATCCGGGCATCCAAGTC	AAGACCCGGTTGTTTCGGAG	ATGCCCCATTGCTTCTGG	CAGGAGCAGGATCAGGATCAAA	CAACACCCGAGACCCCTGTA	CCCGCTCCATCATGAAAACT
FGSG_13244(OSP41)	CGCATAGAAGGTTGATGGTTG	TTGACCTCCACTAGCTCCAGCCAAGCCGATTATCCTTTCTCCGCACC	GAATAGAGTAGATGCCGACCGCGGGTTCGACCAGAGTACCAGAGCAAT	TGATGATGCGATCCAACCTAG	ACAGGCGTGAACTATTGAATGA	TCTTCCATCCATGCAAGGTG	GAGGCGTTTCTCGTCTCACC	GCGATGTTTCCTCTGTCAAGC
FGSG_13407(OSP42)	GGCCATGTATGCAGAAGTGA	TTGACCTCCACTAGCTCCAGCCAAGCCCAAGAGCATTGGTATCGGAACT	GAATAGAGTAGATGCCGACCGCGGGTTTACCTGGAGTATTAGGAAGAGTGC	CTGTAAGAGGTCGGCAATCAT	GCCATACTCGTCACGCATTC	GACATCCAACAGAGTAAGCAATC	ACTCTACCATTACGTTGGCTCC	CTCTGTAACTTGACATTCCGAAGA
FGSG_13412(OSP43)	CTTCATTCCCTGGGTCGATG	TTGACCTCCACTAGCTCCAGCCAAGCCTGGTTGCGACAAGGAGAGGT	GAATAGAGTAGATGCCGACCGCGGGTTTGATGCGGTGCTACTTGGAA	GAACTTGGATGGCCCTGTTG	CCCTTGCCGTATCAGCTCTC	CGACATGGCAAAGATGGTCA	TCAACACTTGTCGTTGCGTG	GAGTCTGCCCAACCTCCACA
FGSG_13464(OSP44)	TGAGCTCTGCACAGATGTTGAA	TTGACCTCCACTAGCTCCAGCCAAGCCTGCAGAAATGGGATGGAGTGT	GAATAGAGTAGATGCCGACCGCGGGTTTTGGATGATCCCCAGCAGTC	TGGAGGTATCGTGTCGGAGG	CCGCAACACTGTCACGAAAC	ATTCGCAGATGGCCTTTTCA	CTCAGAGATCCGGCAGAACC	CGCAGCACAGCAAGAGCTAA
FGSG_13505(OSP45)	AATGATAGCGAGGCATGGGA	TTGACCTCCACTAGCTCCAGCCAAGCCGAATCTGTCTCTACGCATTACCCTC	GAATAGAGTAGATGCCGACCGCGGGTTGGCCGCTACAAGCACAAGAG	TGAGCTCCGGTTGATAGGGA	GAACGACGGTGGTCTCAAGC	ATTTACTGGTTGGGCCAGCA	TTCCTTTGTTTTCAGCGGGA	TTCGACATTTACCAGCGCCT
FGSG_13576(OSP46)	TCAACAAGATTCCATCGCCA	TTGACCTCCACTAGCTCCAGCCAAGCCCATGTCATGCCAGAAGCCAA	GAATAGAGTAGATGCCGACCGCGGGTTAATTCGGAATCACGAAGCGA	GCCATGTCGGAGGTGAAAAG	ACTCGGTTTGTGTTTCGCGT	ATCGTTGGTAAGCACAGCCG	CCGCAACTTGAACTTCCGTA	CATCATTAATCCGCTGGGGC
FGSG_13635(OSP47)	TTCGGATAGACGGCGCTAGA	TTGACCTCCACTAGCTCCAGCCAAGCCTCATGTTCATTGCTGTGGGC	GAATAGAGTAGATGCCGACCGCGGGTTTCAGCATCGTTGATGGGAC	TCAAATCAAAAATTGCGCCC	CCAGCTATTGGGCCAGGTATG	GCCTAGGTCGGGAAATTGCT	TGAGAGTGTGTGGTGTTTGATGA	GCTTGGGGAGGATTGACTGA
FGSG_13774(OSP48)	CAAATGCAACGACAATGAGCA	TTGACCTCCACTAGCTCCAGCCAAGCCTCACCGGCTTCTCTGCCTAC	GAATAGAGTAGATGCCGACCGCGGGTTTGAGGAAACGCACTGGACTTGT	CAAGCCACAGAAAAAACTAACGG	TTTTTGCAAGCCAGTGGGAT	GAGTTGTATCCGTCAGCGGC	CAAAAAGGCGGGTAAGAGGC	TTGACCCATAGCACCAACTTCT
FGSG_13782(OSP49)	AACATATTGCCCGTGGGCTT	TTGACCTCCACTAGCTCCAGCCAAGCCCCCTCGTAGCACCGAATTGA	GAATAGAGTAGATGCCGACCGCGGGTTCTTGAAAGGCCGCTTGAAAA	ATAGGCCTGGTCGCACTCAA	CACAACATCTGCCGACATGG	CCCTGGTGCCTGACTCAACT	TCCACCAACCCATCCCTATG	GCTCTGGCTGCACAGGAGAT
FGSG_13899(OSP50)	ACGCGACACGATATGCACAG	TTGACCTCCACTAGCTCCAGCCAAGCCGGGGCTTCACTCTTCCAACTAA	GAATAGAGTAGATGCCGACCGCGGGTTGTGATAATACCGCCGCGTTC	TACCAACGGTGGAAAAAGGG	GGCACAATCAATGGCTCTCC	CGGTCTGTCCCAAGTTCCAG	CCATCATCGCATGGCTAAAAA	GCTGTTCTCGCCTGAAGCAT
H1F	AACTCACCGCGACGTCTGTC
H2R	TTGTCCGTCAGGACATTGTT
H3F	GTCGATGCGACGCAATCGT
H4R	GCTGATCTGACCAGTTGC
All the primer sequences are from 5' to 3'.
For primers used to generate gene deletion mutants, the positions and names of primers 1F to 8R are the same for all the OSP genes (listed by gene locus numbers) as depicted in Supplementary Figure 1.
